# Supplementary material for: Predictors of Post-Intensive Care Syndrome in ICU Survivors After Discharge: An Observational Study
Source: J Clin Med. 2025 Aug 26;14(17):6043. doi: 10.3390/jcm14176043 (PMC12429453; doi:10.3390/jcm14176043)
Supplement: Supplementary file 1 [file jcm-14-06043-s001.zip]

Archive with 1 entries (1 files):
- jcm-3788205-supplementary.pdf
